# Supplementary material for: Association between Cognitive Impairment Severity and Polypharmacy in Older Patients with Atrial Fibrillation: A Retrospective Study Using Inpatient Data from a Specialised Geriatric Hospital
Source: Geriatrics (Basel). 2024 Jan 24;9(1):15. doi: 10.3390/geriatrics9010015 (PMC10887641; doi:10.3390/geriatrics9010015)
Supplement: Supplementary file 1 [file geriatrics-09-00015-s001.zip]

Archive with 1 entries (1 files):
- geriatrics-2673086-supplementary.pdf
